# Supplementary material for: Clinical Features of Surgically Managed Adnexal Masses in Children and Adolescents at a Tertiary Referral Center
Source: Children (Basel). 2026 Apr 15;13(4):549. doi: 10.3390/children13040549 (PMC13114405; doi:10.3390/children13040549)
Supplement: Supplementary file 1 [file children-13-00549-s001.zip]

Archive with 1 entries (1 files):
- children-4249201-supplementary.pdf
